# Supplementary material for: High-resolution cryo-EM structure of photosystem II reveals damage from high-dose electron beams
Source: Commun Biol. 2021 Mar 22;4:382. doi: 10.1038/s42003-021-01919-3 (PMC7985191; doi:10.1038/s42003-021-01919-3)
Supplement: Supplementary file 4 — Supplementary Data 1 [file 42003_2021_1919_MOESM4_ESM.xlsx]

## Sheet: Sheet1
#b-factor-plot
#Titan-75k
NrParticles	Ln(NrParticles)	Resolution(A)	1/Resolution2
400	5.991	7.33	0.0186
800	6.685	4.02	0.062
1600	7.378	3.51	0.0812
3200	8.071	3.24	0.0954
6400	8.764	2.88	0.1206
12800	9.457	2.64	0.1432
25600	10.15	2.46	0.1657
51200	10.843	2.31	0.1879
#Titan-96k
NrParticles	Ln(NrParticles)	Resolution(A)	1/Resolution2
400	5.991	6.29	0.0253
800	6.685	3.76	0.0708
1600	7.378	3.46	0.0836
3200	8.071	3.2	0.0976
6400	8.764	2.91	0.1184
12800	9.457	2.72	0.1349
25600	10.15	2.56	0.1524
51200	10.843	2.44	0.1686
102400	11.537	2.32	0.1857
#ARM-60k
NrParticles	Ln(NrParticles)	Resolution(A)	1/Resolution2
400	5.991	14.3	0.0049
800	6.685	6.85	0.0213
1600	7.378	3.32	0.0907
3200	8.071	2.91	0.1181
6400	8.764	2.57	0.1516
12800	9.457	2.35	0.1813
25600	10.15	2.16	0.2137
51200	10.843	2.07	0.2338
102400	11.537	2	0.2488
